# Supplementary material for: Initial evaluation of measurement properties of the Work Environment Impact Questionnaire (WEIQ) - using Rasch analysis
Source: Health Qual Life Outcomes. 2024 May 31;22:43. doi: 10.1186/s12955-024-02260-z (PMC11140878; doi:10.1186/s12955-024-02260-z)
Supplement: Supplementary file 1 — Supplementary Material 1 [file 12955_2024_2260_MOESM1_ESM.xlsx]

## Sheet: Appendix 1
Testlets	Item No	WEIQ Item	1	2	3	4	5	6	7	8	9	10	11	12	13	14	15	16	17	18	19	20	21	22	23	24	25	26	27	28	29	30	31	32	33
Working tasks	1	Workload in relation to available time
Working tasks	2	Possibility to take breaks	0.232
Working tasks	3	Physical requirements in job tasks	0.078	0.186
Working tasks	4	Cognitive requirements in the job tasks	0.041	0.049	0.149
Working tasks	5	Emotional requirements in the job tasks	0.082	0.013	0.165	0.356
Motivational aspects	6	Stimulation in job tasks	-0.178	-0.148	-0.122	0.317	0.004
Motivational aspects	7	Job enjoyment	-0.076	-0.114	-0.113	0.123	0.054	0.362
Physical and organisational prerequisites	8	Work hours	0.098	0.036	-0.012	-0.1	-0.052	-0.102	-0.076
Motivational aspects	9	Work hours influence on life outside job	0.187	0.046	-0.048	-0.104	-0.098	-0.097	-0.094	0.651
Social relations	10	Collaboration with coworkers	-0.122	-0.075	-0.173	-0.239	-0.088	-0.089	-0.017	-0.09	-0.052
Social relations	11	Communication among coworkers	-0.161	-0.154	-0.151	-0.225	-0.25	-0.096	-0.071	-0.058	-0.025	0.67
Working tasks	12	Responsibility sharing among coworkers	-0.047	-0.035	-0.169	-0.161	-0.104	-0.186	-0.046	-0.075	-0.063	0.452	0.492
Social relations	13	Social involvement with coworkers	-0.157	-0.075	-0.114	-0.117	-0.108	-0.117	-0.142	-0.084	0.016	0.28	0.293	0.16
Social relations	14	Treatment from manager	0.039	-0.027	-0.074	-0.101	-0.086	-0.147	-0.038	-0.122	-0.111	-0.07	-0.078	-0.109	0.055
Motivational aspects	15	Responsiveness from manager	-0.03	-0.093	-0.036	-0.063	-0.082	-0.118	-0.057	-0.121	-0.11	-0.146	-0.073	-0.081	0.066	0.695
Social relations	16	Feedback and guidance from manager	0.008	-0.145	-0.08	-0.041	-0.008	-0.09	0.002	-0.086	-0.15	-0.106	-0.087	0.003	0.017	0.54	0.601
Working tasks	17	Expectations of efficiency	0.176	0.081	0.021	0.081	0.031	-0.098	-0.056	-0.037	-0.034	-0.184	-0.18	-0.03	-0.123	0.042	-0.007	0.049
Working tasks	18	Expectations of commitment	-0.006	-0.072	-0.085	0.141	0.067	0.182	0.192	-0.031	-0.08	-0.115	-0.117	0.002	-0.146	-0.075	-0.126	-0.074	0.354
Working tasks	19	Quality requirements	0.01	-0.146	-0.063	0.201	0.117	0.193	0.1	-0.058	-0.095	0.004	-0.069	0.013	-0.127	0.005	-0.058	0.012	0.296	0.557
Working tasks	20	Expectations for planning of job tasks	-0.07	0.107	-0.013	0.071	-0.125	0.108	-0.046	0.053	-0.016	-0.189	-0.159	-0.17	-0.164	-0.007	-0.038	-0.013	0.02	0.112	0.031
Social relations	21	Interaction with others (recipients)	0.029	-0.004	0.006	-0.072	0.08	0.054	0.127	0.052	-0.023	-0.041	-0.059	-0.039	-0.057	-0.152	-0.195	-0.224	-0.146	-0.037	-0.078	-0.01
Motivational aspects	22	Reward from the employer	0.012	-0.083	-0.04	-0.157	-0.071	-0.066	-0.148	-0.005	0.026	-0.037	-0.056	-0.061	0.031	0.007	0.057	0.019	-0.093	-0.033	-0.076	-0.025	-0.039
Motivational aspects	23	Employment security	-0.058	-0.025	-0.006	-0.146	-0.177	-0.132	-0.11	0.06	-0.011	-0.027	0.001	-0.004	0.09	-0.034	-0.007	0.048	-0.063	-0.073	-0.069	-0.024	-0.057	0.001
Motivational aspects	24	Balance between job effort and reward	-0.007	-0.081	-0.074	-0.132	-0.129	-0.006	-0.007	-0.152	-0.082	-0.096	-0.109	-0.065	-0.126	0.013	0.087	0.044	0.111	0.154	0.062	0.005	-0.103	0.309	0.059
Physical and organisational prerequisites	25	Sensory qualities	-0.035	0.069	-0.002	-0.048	0.011	-0.136	-0.118	-0.051	-0.104	-0.182	-0.163	-0.123	-0.208	-0.175	-0.135	-0.135	-0.103	-0.231	-0.239	-0.012	-0.033	-0.132	-0.03	0.022
Physical and organisational prerequisites	26	Physical design of workspaces	-0.072	-0.027	0.085	-0.04	-0.036	-0.085	-0.147	-0.01	-0.146	-0.101	-0.162	-0.098	-0.192	-0.206	-0.221	-0.167	-0.018	-0.111	-0.125	0.02	-0.042	-0.156	-0.035	-0.087	0.401
Social relations	27	Social atmosphere at job	-0.226	-0.101	-0.039	-0.082	-0.029	-0.122	-0.134	-0.141	-0.053	0.099	0.094	0.007	0.266	-0.002	-0.058	-0.067	-0.172	-0.115	-0.158	-0.009	0.092	-0.012	0.067	-0.066	-0.097	-0.024
Physical and organisational prerequisites	28	Availability of work equipment	-0.093	-0.064	-0.001	-0.012	-0.032	0.011	0.005	-0.008	0.024	-0.14	-0.109	-0.134	-0.122	-0.291	-0.285	-0.311	-0.115	-0.116	-0.223	-0.05	0.038	-0.071	-0.036	-0.076	0.187	0.252	-0.032
Physical and organisational prerequisites	29	Standard and quality of work equipment	-0.078	-0.066	-0.031	-0.11	-0.053	-0.076	-0.073	-0.065	-0.009	-0.124	-0.112	-0.154	-0.084	-0.203	-0.138	-0.191	-0.052	-0.084	-0.164	-0.022	-0.033	-0.051	-0.079	-0.031	0.125	0.159	-0.047	0.673
Physical and organisational prerequisites	30	Availability of personnel spaces	-0.186	0.045	-0.007	-0.081	-0.123	-0.095	-0.181	-0.12	-0.153	-0.124	-0.065	-0.099	-0.131	-0.083	-0.127	-0.141	-0.082	-0.244	-0.258	-0.023	-0.048	-0.044	-0.157	-0.056	0.367	0.227	0.086	0.104	0.152
Physical and organisational prerequisites	31	Function and comfort of personnel spaces	-0.097	0.063	0.003	-0.16	-0.133	-0.154	-0.198	-0.081	-0.161	-0.14	-0.136	-0.162	-0.153	-0.072	-0.13	-0.131	-0.055	-0.233	-0.226	0.011	-0.059	-0.006	-0.099	-0.071	0.326	0.233	0.127	0.113	0.176	0.743
Motivational aspects	32	Value of ones’ job	-0.213	-0.283	-0.053	0.086	0.026	0.306	0.184	-0.114	-0.087	0.049	0.059	-0.039	-0.024	-0.166	-0.093	-0.191	-0.107	0.064	0.139	0.01	0.019	0.002	0.125	-0.044	-0.148	-0.078	-0.11	-0.039	-0.118	-0.211	-0.231
Motivational aspects	33	Proudness of ones’ job	-0.131	-0.229	-0.058	0.045	0.077	0.305	0.252	-0.173	-0.064	0.013	0.054	-0.015	0.031	-0.199	-0.127	-0.153	-0.138	-0.03	0.072	-0.103	0.041	-0.01	-0.035	-0.029	-0.097	-0.046	-0.059	-0.053	-0.102	-0.18	-0.211	0.661
